# Supplementary material for: Mesenchymal Stem Cell Therapy Modulates Peripheral–Central Immune Interactions and Attenuates Neuroinflammation-Driven Cognitive Dysfunction
Source: Int J Mol Sci. 2026 Jan 24;27(3):1182. doi: 10.3390/ijms27031182 (PMC12897210; doi:10.3390/ijms27031182)
Supplement: Supplementary file 1 [file ijms-27-01182-s001.zip]

Archive with 1 entries (1 files):
- ijms-4107753-supplementary.pdf
